# Supplementary material for: Inter-Row Reflective Film Mulching Revealed the Regulation of Ground-Reflected Light on Grape Flavoromics
Source: Foods. 2026 Mar 6;15(5):930. doi: 10.3390/foods15050930 (PMC12985225; doi:10.3390/foods15050930)
Supplement: Supplementary file 1 [file foods-15-00930-s001.zip › Supplementary Table.xlsx]

## Sheet: Supplementary Table 1
Supplementary Table 1. The concentrations of flavonoid compounds in grape berries (μg/kg FW).
	Cy-glu	Pn-glu	Dp-glu	Pt-glu	Cy-ac	Mv-glu	Pn-ac	Dp-ac	Pt-ac	Mv-ac	Cy-co	Pn-co	Cy-caf	Dp-co	Pn-caf	Pt-co	Dp-caf	Mv-co	Pt-caf	Mv-caf	My-gluc	My-ga	My-glu	Qu-ga	Qu-gluc	Qu-glu	La-glu	Ka-ga	Ka-glu	Is-glu	Sy-glu	Skin-C	Skin-EC	Skin-GC	Skin-ECG	Skin-EGC	Skin-EGCG	Seed-C	Seed-EC	Seed-GC	Seed-ECG	Seed-EGC	Seed-EGCG
2020CS-RF	1,074.21±95.65	16,714.62±938.64	8,365.51±765.64	18,256.20±704.31	234.36±23.73	218,001.13±12,492.96	10,152.26±715.86	1,445.94±116.12	5,587.22±549.43	181,875.27±11,602.51	508.19±40.63	14,813.33±1,113.42	57.52±4.04	2,068.00±151.77	2,444.40±129.82	5,641.72±455.55	329.50±24.85	135,171.47±11,038.11	694.37±31.96	28,262.74±1,372.66	3,260.83±102.86	18,228.60±7.22	7,063.26±66.49	10,184.78±135.25	36,083.04±2.78	35,252.08±3.47	13,857.56±1,160.61	4,211.52±672.27	10,877.42±706.26	16,225.24±478.46	16,461.36±313.52	53,480.68±3.76	39,343.87±100.08	10,184.78±135.25	20,436.77±193.80	20,920.81±1,227.10	10,877.42±706.26	99,381.05±24,702.27	1,661,233.25±318,203.83	15,265.13±1,470.91	84,749.17±19,863.92	7,809.94±1,935.69	925.29±384.86
2020CS-CK	1,757.75±127.50	20,970.35±1,514.21	11,190.80±537.50	23,632.79±1,671.34	426.78±28.30	229,949.49±17,102.72	12,691.61±673.82	2,006.43±153.63	6,959.27±491.42	187,321.68±10,378.51	784.82±48.63	18,426.19±247.54	96.51±8.99	2,476.39±14.16	2,950.74±222.91	6,629.26±243.50	391.21±44.12	144,259.46±3,320.26	815.78±89.00	30,235.43±2,529.87	391.80±27.75	1,502.26±185.78	904.02±104.95	3,758.86±201.05	25,464.73±424.71	26,429.28±167.14	4,769.90±277.48	1,205.29±49.89	5,211.33±559.84	8,441.47±438.00	6,498.31±432.61	27,931.54±352.92	25,856.54±452.46	3,758.86±201.05	9,646.77±388.10	5,673.92±382.43	5,211.33±559.84	103,939.43±49,293.01	1,806,352.08±815,492.56	9,123.82±6,346.22	125,801.23±63,013.18	9,036.22±1,612.55	1,240.48±500.20
2020CF-RF	3,801.18±396.59	30,057.02±3,027.11	11,768.13±1,481.43	18,867.23±2,465.96	1,305.86±165.45	115,615.97±12,731.98	29,219.30±3,296.43	3,160.16±457.30	9,030.25±1,245.13	118,460.64±13,170.38	1,343.64±173.49	22,802.27±2,317.36	120.15±9.78	1,720.19±13.28	2,942.91±317.02	4,109.16±525.47	259.36±35.08	50,654.86±8,347.33	371.95±21.52	7,927.36±873.83	789.75±185.79	3,901.67±1,145.62	775.85±180.64	4,187.61±521.97	37,673.92±821.50	34,944.99±3,902.17	6,523.99±977.82	2,901.54±647.14	10,606.97±1,816.20	25,355.86±2,806.39	10,073.63±1,313.07	38,846.66±2,756.55	38,463.67±635.71	4,187.61±521.97	28,257.40±3,453.53	7,299.84±1,158.46	10,606.97±1,816.20	95,890.34±1,880.08	1,988,445.33±17,279.26	11,164.39±253.51	217,890.91±1,529.52	4,564.70±193.34	1,568.52±106.90
2020CF-CK	3,880.46±124.70	29,352.26±917.99	3,359.64±116.16	6,675.62±192.15	1,286.36±29.98	68,265.91±1,131.69	32,934.69±895.11	1,358.83±44.30	4,664.42±180.03	47,256.58±334.36	1,674.93±47.62	22,711.69±72.89	119.46±3.60	2,666.03±24.23	3,177.58±38.22	2,816.62±37.40	158.19±6.39	36,165.51±69.56	254.65±0.55	5,844.28±74.22	253.12±0.50	322.33±7.52	302.44±3.71	948.00±38.38	27,131.29±1,092.18	26,359.39±1,056.41	3,057.42±86.21	3,202.65±6.14	11,715.70±120.89	11,426.34±234.10	2,969.51±49.34	26,681.72±1,048.89	27,384.41±1,091.68	948.00±38.38	14,628.99±227.96	3,359.86±89.92	11,715.70±120.89	163,438.46±24,889.98	4,220,888.70±292,685.52	20,509.93±552.35	388,336.89±23,966.03	9,482.52±955.64	2,574.92±374.87
2020MSL-RF	7,037.16±48.64	38,942.91±342.41	27,538.53±369.82	29,179.81±1,720.46	2,570.85±18.58	178,755.17±2,086.50	26,625.01±229.59	7,182.99±227.21	15,127.42±295.71	192,365.74±1,577.32	1,278.41±67.62	16,309.31±440.54	116.27±8.95	1,460.33±104.50	1,993.24±90.79	3,033.62±8.21	238.35±11.25	55,848.23±1,467.45	262.15±8.08	8,266.02±197.60	475.59±11.14	930.70±179.83	4,846.35±1,069.24	6,630.22±1,356.25	41,123.50±2,471.24	35,037.80±2,654.97	13,700.79±433.42	0.00±0.00	2,004.69±3.61	9,644.51±508.29	5,827.53±38.71	35,968.49±2,834.80	41,599.09±2,482.38	6,630.22±1,356.25	9,644.51±508.29	18,547.13±1,502.66	2,004.69±3.61	162,751.96±22,059.51	3,345,369.75±364,483.57	13,939.39±1,544.82	304,216.28±39,313.22	9,001.55±171.85	3,400.07±1,012.58
2020MSL-CK	2,815.88±79.11	21,480.07±327.53	9,180.25±268.51	12,003.41±18.43	1,029.47±15.61	84,864.13±1,378.88	16,998.29±415.67	2,274.52±21.18	5,750.85±22.17	97,742.07±2,336.05	656.53±17.38	10,486.85±44.76	75.77±3.56	520.25±12.49	1,432.30±12.66	1,438.03±15.07	102.39±9.57	28,383.98±246.98	124.46±2.92	4,682.22±73.20	415.81±2.58	1,768.47±260.01	3,958.89±330.77	4,018.61±1,017.34	35,248.20±323.01	33,574.00±1,382.61	12,724.06±514.18	0.00±0.00	1,881.20±15.30	7,536.68±293.47	5,679.84±719.14	35,342.48±1,642.62	35,664.01±325.60	4,018.61±1,017.34	7,536.68±293.47	16,682.96±844.95	1,881.20±15.30	179,027.57±20,366.83	3,308,485.64±311,726.22	15,781.40±369.79	250,368.15±26,625.83	9,833.21±1,664.31	3,286.30±619.26
2021CS-RF	10,596.63±78.69	59,161.21±705.78	29,573.60±508.37	30,557.19±63.35	3,387.56±49.88	189,578.73±1,325.78	36,081.29±1,026.30	6,944.85±324.65	14,789.41±414.77	180,747.27±4,252.44	1,275.07±119.42	21,132.43±150.13	134.75±4.60	759.24±118.87	2,915.35±143.64	1,892.67±188.08	181.58±1.26	38,347.93±4,171.30	193.97±4.46	7,438.43±261.14	285.74±38.17	3,327.71±1,270.47	405.67±19.10	11,141.39±965.78	25,008.18±213.72	28,412.43±101.67	4,810.36±703.23	4,112.28±673.71	7,941.27±1,085.69	9,778.54±228.99	5,435.63±1,096.70	31,740.14±1,168.80	25,293.92±175.55	11,141.39±965.78	13,890.82±444.72	5,216.03±722.33	7,941.27±1,085.69	173,062.80±2,789.72	4,739,617.40±82,621.33	6,172.06±851.52	615,952.44±14,129.24	15,130.28±1,173.90	7,115.86±240.07
2021CS-CK	9,165.21±35.54	53,778.86±1,670.39	25,746.37±518.91	27,200.97±760.23	3,026.69±133.89	171,857.26±5,602.51	32,553.43±1,421.34	5,871.27±59.46	13,279.80±1,025.92	164,100.94±7,666.22	1,159.96±82.06	19,184.26±222.29	108.55±0.99	762.58±41.96	2,615.92±244.50	1,611.16±87.08	159.96±6.07	33,290.47±3,162.84	169.17±2.70	6,573.79±29.93	243.08±0.00	871.87±665.49	262.05±46.61	3,678.94±36.51	23,490.97±476.37	12,270.33±2,173.52	4,038.73±1,437.64	2,542.72±343.87	4,379.92±3,259.50	2,498.67±326.65	1,761.96±283.27	13,142.20±2,839.01	23,734.05±476.37	3,678.94±36.51	5,041.39±17.22	4,300.78±1,484.25	4,379.92±3,259.50	220,465.06±14,456.22	6,028,513.55±223,680.52	8,134.50±552.11	767,504.45±39,393.93	20,746.63±233.91	9,673.86±115.70
2021CF-RF	6,576.98±515.22	43,544.87±3,633.33	7,211.02±693.51	12,313.83±820.01	1,602.57±83.14	81,822.87±4,064.94	30,859.92±2,051.53	1,730.81±117.53	5,803.60±341.69	85,734.52±5,071.90	1,451.56±53.74	26,838.75±2,138.36	142.44±6.26	838.62±0.92	3,296.87±214.66	2,686.26±161.83	150.76±7.19	36,411.51±3,341.86	226.17±11.23	5,739.83±181.19	524.22±292.46	1,967.63±1,059.63	11,402.15±4,416.27	6,714.18±1,919.05	25,700.25±260.38	24,937.38±539.13	8,513.02±1,247.94	865.19±354.95	9,015.15±1,399.42	8,852.96±2,119.38	12,278.15±2,089.68	26,905.01±520.50	26,224.47±552.84	6,714.18±1,919.05	9,718.15±2,474.33	19,915.17±5,664.22	9,015.15±1,399.42	159,054.42±5,307.10	4,416,980.83±148,497.94	3,849.08±749.10	594,301.18±4,069.99	14,442.32±3,792.92	4,849.51±1,014.60
2021CF-CK	3,852.08±18.48	23,948.94±351.72	2,890.63±64.34	6,085.98±114.45	1,157.51±29.91	46,874.88±351.03	22,684.06±389.93	866.31±10.38	3,041.44±23.60	49,632.73±309.28	1,216.71±21.40	18,502.50±681.84	114.03±1.46	429.46±19.58	2,369.15±17.31	1,478.23±41.44	72.38±13.22	20,795.31±440.40	125.31±0.71	3,116.20±56.10	1,588.00±536.77	5,205.81±1,725.14	6,226.88±2,210.87	9,490.19±476.58	22,264.65±2,580.72	16,208.40±6,049.96	5,579.02±856.64	1,711.47±247.72	13,353.48±1,973.79	6,290.62±895.67	3,283.89±1,115.72	21,414.21±4,324.82	23,852.65±2,043.95	9,490.19±476.58	8,002.09±647.95	11,805.91±3,067.51	13,353.48±1,973.79	115,348.99±12,135.52	3,258,584.90±256,067.12	2,858.59±460.12	444,425.10±37,864.43	11,573.06±2,414.38	4,758.44±796.57
2021MSL-RF	2,067.03±278.99	17,476.30±2,508.89	7,361.67±1,144.84	16,536.37±2,966.90	590.10±69.61	183,735.95±28,614.35	10,700.61±1,374.46	1,380.06±215.45	5,620.96±909.38	136,844.83±19,483.63	843.97±129.88	15,146.64±2,505.01	68.30±8.65	1,227.74±114.51	1,990.62±294.56	4,155.98±910.74	157.00±26.58	99,991.69±19,450.60	348.46±47.48	18,122.36±2,781.26	2,321.06±95.78	7,580.15±439.73	8,130.28±30.66	12,188.25±12.33	27,699.49±707.50	17,651.13±355.88	7,033.68±254.55	2,668.66±601.47	12,631.79±2,384.15	19,299.88±1,245.18	9,166.17±762.37	25,231.27±795.61	30,020.55±803.29	12,188.25±12.33	21,968.54±643.72	15,163.96±223.90	12,631.79±2,384.15	179,446.95±57,920.73	3,925,339.04±1,086,600.46	5,966.64±2,245.52	392,427.59±137,403.48	28,999.94±6,407.73	3,898.35±1,919.13
2021MSL-CK	4,013.03±249.88	24,772.05±1,232.58	12,473.18±1,010.80	22,786.39±1,979.24	1,139.49±79.09	199,468.45±12,442.14	13,064.69±612.83	2,233.01±90.14	8,089.22±744.44	135,923.88±10,495.54	1,322.40±153.12	17,517.68±1,257.35	112.08±2.95	1,575.01±10.72	2,558.05±160.36	4,766.63±532.24	258.30±30.13	89,795.93±8,051.51	439.43±9.26	18,619.94±1,505.46	688.89±214.60	1,931.47±924.11	962.44±505.62	8,372.25±2,254.77	31,602.69±1,801.32	3,627.10±7,816.30	5,916.35±1,425.81	4,442.30±216.05	16,095.28±1,012.65	26,330.73±1,356.44	5,678.30±1,255.43	5,558.58±6,892.19	32,291.58±1,586.73	8,372.25±2,254.77	30,773.02±1,140.38	6,878.80±1,931.43	16,095.28±1,012.65	289,275.69±34,396.79	6,913,002.04±835,463.98	16,718.41±1,082.36	726,590.03±82,616.42	68,230.12±7,602.40	13,054.49±155.05
Variable
Year	**	**	**	*	**	ns	**	**	*	**	**	**	**	**	*	**	**	**	**	**	ns	**	**	**	**	**	**	**	**	*	**	**	**	**	ns	*	**	**	**	**	**	**	**
Cultivar	**	**	**	**	**	**	**	**	**	**	**	**	**	**	**	**	**	**	**	**	*	**	**	**	**	*	**	**	**	**	ns	**	**	**	**	**	**	**	**	**	ns	**	**
Treatment	**	**	**	**	**	**	**	**	**	**	ns	**	ns	**	**	**	**	**	*	*	**	**	**	**	**	**	**	ns	ns	**	**	**	**	**	**	**	ns	**	**	**	**	**	**
Values are reported as the means ± SDs of three biological replicates. Three-way ANOVA tests for significance (ns represents not significant, *p < 0.05, **p < 0.01). glu, glucoside; ac, acetylglucoside; co, coumaroylglucoside; caf, caffeoylglucoside; gla, galactoside; gluc, glucuronide; Cy, cyanidin; Dp, delphinidin; Pn, peonidin; Pt, petunidin; Mv, malvidin; My, myricetin; Qu, quercetin; Ka, kae…

## Sheet: Supplementary Table 2
Supplementary Table 2. The concentrations of free volatile compounds in grape berries ((μg/kg FW).
	Hexanal	E-2-Hexenal	1-Hexen-3-ol	1-Hexanol	3-Hexen-1-ol, (Z)-	Nonanal	2-Hexen-1-ol, (E)-	2-Hexen-1-ol, (Z)-	2,4-Hexadienal, (E,E)-	2-Nonenal, (E)-	1-Nonanol	2-Penten-1-ol, (Z)-	1-Hexanol, 2-ethyl-	1-Octanol	1-Butanol, 3-methyl-	1-Pentanol	1-Octen-3-ol	Styrene	p-Cymene	p-Cymenene	Benzaldehyde	Benzeneacetaldehyde	Acetophenone	Benzyl alcohol	Phenylethyl Alcohol	Phenol	Heptanal	Octanal	2-Octenal, (E)-	2,4-Heptadienal, (E,E)-	2-Decenal, (E)-	α-Terpinene	γ-Terpinene	Isoterpinolene	Terpinolene	Linalool	Terpinen-4-ol	α-Terpineol	α-Calacorene	Cadalene	3-Hexen-1-ol, acetate, (Z)-	Octanoic acid, ethyl ester	Decanoic acid, ethyl ester	Benzoic acid, ethyl ester	Methyl salicylate	5-Hepten-2-one, 6-methyl-	β-Cyclocitral	TDN	(Z)-β-damascenone
2020CS-RF	194.21±16.70	143.67±17.40	0.04±0.00	41.81±7.44	7.40±1.40	0.39±0.02	183.93±23.84	1.42±0.11	0.99±0.11	0.11±0.01	0.02±0.00	6.95±0.73	0.51±0.04	0.13±0.01	29.01±3.30	6.37±0.70	0.24±0.02	0.03±0.00	0.10±0.01	0.19±0.01	0.53±0.12	18.91±1.85	0.81±0.08	12.33±1.25	8.05±0.54	0.68±0.15	0.06±0.01	0.31±0.04	0.20±0.03	0.16±0.01	0.19±0.01	0.11±0.00	0.20±0.04	0.02±0.00	0.03±0.00	0.38±0.08	0.18±0.02	0.11±0.01	0.01±0.00	0.00±0.00	0.26±0.02	0.03±0.00	0.09±0.02	0.00±0.00	0.05±0.01	0.24±0.04	0.03±0.00	0.02±0.00	0.08±0.01
2020CS-CK	203.36±44.82	227.64±28.46	0.06±0.01	58.14±3.59	8.07±0.91	1.01±0.16	251.15±25.93	1.50±0.20	1.69±0.32	0.19±0.04	0.04±0.00	5.73±1.00	0.31±0.04	0.08±0.01	23.24±0.92	5.05±0.71	0.21±0.02	0.06±0.01	0.04±0.00	0.11±0.01	0.46±0.06	16.84±2.26	0.40±0.07	10.29±0.66	8.34±1.31	0.55±0.05	0.09±0.01	0.20±0.01	0.30±0.03	0.24±0.02	0.12±0.01	0.06±0.01	0.17±0.02	0.02±0.00	0.02±0.00	0.30±0.05	0.08±0.00	0.08±0.01	0.01±0.00	0.00±0.00	0.16±0.01	0.04±0.01	0.06±0.01	0.00±0.00	0.09±0.01	0.17±0.03	0.05±0.01	0.01±0.00	0.04±0.00
2020CF-RF	335.24±45.49	130.81±13.90	0.07±0.01	56.57±6.32	4.65±0.49	0.41±0.04	227.27±5.53	1.07±0.09	1.18±0.10	0.10±0.01	0.03±0.01	18.60±2.20	0.64±0.10	0.15±0.01	35.38±4.73	10.99±1.99	0.33±0.06	0.11±0.02	0.02±0.00	0.15±0.02	0.52±0.01	17.07±1.26	0.88±0.06	3.92±0.29	3.77±0.53	0.68±0.07	0.12±0.01	0.32±0.02	0.56±0.06	0.55±0.04	0.31±0.03	0.00±0.00	0.09±0.01	0.01±0.00	0.03±0.00	0.20±0.03	0.23±0.02	0.08±0.00	0.00±0.00	0.00±0.00	0.35±0.04	0.05±0.00	0.18±0.03	0.00±0.00	0.24±0.03	0.45±0.02	0.13±0.02	0.02±0.00	0.09±0.01
2020CF-CK	309.93±39.59	253.07±36.33	0.09±0.01	85.32±5.52	4.88±0.27	0.48±0.05	353.90±51.99	2.47±0.25	1.82±0.12	0.20±0.02	0.05±0.01	14.30±2.75	0.44±0.04	0.12±0.01	29.64±1.97	9.46±1.28	0.44±0.05	0.20±0.02	0.01±0.00	0.15±0.01	0.40±0.03	12.83±1.25	0.70±0.11	6.49±0.61	5.45±0.64	0.63±0.03	0.11±0.02	0.30±0.03	0.57±0.07	0.35±0.04	0.21±0.02	0.00±0.00	0.11±0.01	0.01±0.00	0.01±0.00	0.10±0.01	0.06±0.01	0.06±0.01	0.00±0.00	0.00±0.00	0.31±0.04	0.02±0.00	0.06±0.01	0.00±0.00	0.06±0.01	0.31±0.03	0.06±0.00	0.01±0.00	0.04±0.00
2020MSL-RF	294.73±36.58	49.89±10.10	0.08±0.01	141.92±28.67	14.82±3.49	0.32±0.06	374.44±50.54	1.65±0.33	0.63±0.05	0.12±0.00	0.05±0.00	13.06±1.34	0.59±0.08	0.16±0.02	45.43±2.15	11.89±1.18	0.39±0.05	0.14±0.01	0.02±0.00	0.14±0.01	0.41±0.06	9.51±1.03	0.70±0.13	14.39±1.88	7.50±1.21	0.55±0.09	0.15±0.03	0.51±0.05	0.40±0.03	0.28±0.05	0.15±0.01	0.00±0.00	0.08±0.01	0.00±0.00	0.00±0.00	0.10±0.01	0.06±0.01	0.05±0.01	0.00±0.00	0.00±0.00	0.29±0.01	0.01±0.00	0.03±0.00	0.00±0.00	0.03±0.00	0.47±0.07	0.06±0.00	0.00±0.00	0.01±0.00
2020MSL-CK	447.73±29.98	123.18±10.46	0.09±0.02	76.47±6.19	17.46±3.00	0.27±0.04	505.86±50.14	2.49±0.33	1.02±0.11	0.23±0.03	0.04±0.00	9.13±1.23	0.38±0.04	0.15±0.01	60.82±9.73	9.87±1.18	1.19±0.13	0.13±0.01	0.02±0.00	0.11±0.01	0.33±0.03	6.16±0.27	0.50±0.05	12.15±1.17	12.08±2.53	0.52±0.10	0.35±0.00	0.28±0.05	0.20±0.01	0.15±0.02	0.08±0.01	0.00±0.00	0.12±0.01	0.00±0.00	0.02±0.00	0.07±0.00	0.03±0.00	0.06±0.01	0.00±0.00	0.00±0.00	0.27±0.04	0.00±0.00	0.01±0.00	0.00±0.00	0.01±0.00	0.27±0.06	0.04±0.00	0.00±0.00	0.01±0.00
2021CS-RF	729.97±51.04	1,244.97±131.02	0.10±0.00	89.08±7.05	14.88±0.66	0.76±0.01	496.65±25.94	4.15±0.53	6.84±0.52	0.53±0.06	0.06±0.01	4.46±0.67	0.53±0.06	0.21±0.04	141.58±6.28	3.24±0.38	0.80±0.09	0.15±0.01	0.39±0.01	0.51±0.02	1.01±0.17	30.67±3.60	1.08±0.17	16.94±1.16	14.42±2.54	1.42±0.10	0.11±0.01	0.31±0.02	0.21±0.02	0.33±0.05	0.26±0.01	0.51±0.02	0.80±0.08	0.16±0.02	0.26±0.02	1.58±0.21	0.39±0.06	0.52±0.08	0.07±0.01	0.02±0.00	0.26±0.02	0.01±0.00	0.04±0.00	0.01±0.00	0.23±0.04	0.83±0.09	0.18±0.04	0.09±0.01	0.58±0.04
2021CS-CK	397.94±38.93	748.81±124.45	0.05±0.01	73.69±4.49	7.05±0.52	0.66±0.06	328.82±30.01	2.41±0.19	4.62±0.09	0.37±0.03	0.09±0.01	3.29±0.39	0.26±0.02	0.17±0.01	79.86±9.85	2.92±0.56	0.22±0.03	0.09±0.01	0.23±0.02	0.40±0.04	0.79±0.03	18.95±1.39	0.68±0.05	12.05±1.16	9.98±0.88	1.10±0.11	0.08±0.01	0.24±0.01	0.13±0.02	0.13±0.02	0.20±0.01	0.30±0.01	0.46±0.05	0.11±0.02	0.08±0.01	1.11±0.16	0.26±0.03	0.32±0.02	0.02±0.00	0.01±0.00	0.24±0.05	0.02±0.00	0.03±0.00	0.00±0.00	0.14±0.01	0.26±0.04	0.08±0.01	0.04±0.01	0.33±0.02
2021CF-RF	345.77±45.20	897.21±81.54	0.10±0.01	119.66±12.69	5.69±1.06	9.73±1.33	528.88±62.92	2.82±0.34	4.42±0.59	0.48±0.03	0.08±0.01	6.29±0.71	0.34±0.05	0.18±0.00	117.49±14.81	3.48±0.61	0.48±0.03	0.27±0.02	0.04±0.00	0.30±0.03	0.64±0.07	12.37±2.23	0.89±0.05	8.43±0.52	5.13±0.52	1.24±0.19	0.10±0.00	0.29±0.04	0.36±0.04	0.23±0.03	0.31±0.03	0.00±0.00	0.22±0.01	0.00±0.00	0.04±0.00	0.18±0.02	0.22±0.05	0.11±0.02	0.01±0.00	0.00±0.00	0.30±0.02	0.04±0.01	0.14±0.01	0.01±0.00	0.29±0.02	0.43±0.05	0.09±0.02	0.12±0.02	0.45±0.09
2021CF-CK	580.06±17.49	1,127.53±102.60	0.08±0.01	99.95±4.56	11.26±1.63	0.78±0.07	455.14±83.50	6.14±0.53	6.10±0.82	0.41±0.03	0.05±0.01	5.72±0.22	0.48±0.02	0.14±0.00	84.95±4.84	2.49±0.35	0.39±0.01	0.15±0.03	0.09±0.01	0.25±0.02	0.67±0.09	9.86±0.71	0.83±0.08	3.53±0.73	3.00±0.34	0.92±0.16	0.13±0.02	0.30±0.03	0.29±0.03	0.16±0.01	0.30±0.01	0.00±0.00	0.19±0.02	0.00±0.00	0.06±0.01	0.16±0.02	0.13±0.02	0.11±0.01	0.01±0.00	0.01±0.00	0.28±0.06	0.01±0.00	0.02±0.00	0.01±0.00	0.27±0.04	0.33±0.03	0.11±0.00	0.09±0.01	0.27±0.03
2021MSL-RF	888.50±105.50	1,638.00±192.48	0.16±0.00	199.34±23.08	42.19±6.60	0.56±0.03	1,233.09±137.81	6.80±1.12	8.24±0.38	0.54±0.03	0.09±0.01	5.22±0.41	0.46±0.04	0.23±0.02	210.08±24.47	3.43±0.29	0.50±0.03	0.23±0.03	0.09±0.01	0.31±0.02	0.72±0.03	10.24±1.06	0.95±0.08	13.41±1.75	8.81±1.21	1.39±0.28	0.18±0.02	0.34±0.02	0.27±0.00	0.31±0.04	0.32±0.04	0.01±0.00	0.32±0.04	0.00±0.00	0.05±0.00	0.22±0.03	0.24±0.00	0.17±0.01	0.02±0.00	0.01±0.00	0.27±0.05	0.02±0.00	0.08±0.01	0.01±0.00	0.27±0.02	0.46±0.06	0.15±0.02	0.07±0.01	0.44±0.03
2021MSL-CK	896.04±81.72	1,853.60±353.42	0.24±0.02	310.06±52.82	33.15±4.47	0.56±0.05	1,559.65±171.81	6.55±1.05	9.28±0.46	0.47±0.09	0.15±0.02	6.81±0.26	0.48±0.09	0.21±0.00	167.10±26.71	3.60±0.82	6.16±0.69	0.20±0.03	0.08±0.00	0.36±0.04	0.89±0.13	12.48±0.54	1.26±0.19	10.60±1.40	7.95±1.62	1.34±0.14	0.28±0.03	0.40±0.08	0.38±0.03	0.26±0.02	0.13±0.01	0.01±0.00	0.24±0.03	0.00±0.00	0.01±0.00	0.22±0.01	0.33±0.05	0.17±0.01	0.01±0.00	0.00±0.00	0.28±0.03	0.02±0.00	0.04±0.01	0.01±0.00	0.75±0.06	0.25±0.06	0.16±0.02	0.06±0.00	0.32±0.04
Variable
Year	**	**	**	**	**	**	**	**	**	**	**	**	*	**	**	**	**	**	**	**	**	**	**	*	ns	**	ns	ns	**	**	**	**	**	**	**	**	**	**	**	**	ns	**	**	**	**	**	**	**	**
Cultivar	**	**	**	**	**	**	**	**	**	*	**	**	**	**	**	**	**	**	**	**	**	**	*	**	**	ns	**	**	**	**	**	**	**	**	**	**	**	**	**	**	**	**	**	**	**	ns	*	**	**
Treatment	ns	ns	ns	ns	ns	**	*	**	**	ns	**	**	**	**	**	**	**	*	**	**	ns	**	**	**	ns	**	**	**	ns	**	**	**	**	**	**	**	**	**	**	**	*	**	**	**	**	**	**	**	**
Values are reported as the means ± SDs of three biological replicates. Three-way ANOVA tests for significance (ns represents not significant, *p < 0.05, **p < 0.01).
[truncated: 3 more columns]

## Sheet: Supplementary Table 3
Supplementary Table 3. The concentrations of bound volatile compounds in grape berries ((μg/kg FW).
	1-Hexanol	3-Hexen-1-ol, (Z)-	Nonanal	2-Hexen-1-ol, (E)-	2-Hexen-1-ol, (Z)-	2,4-Hexadienal, (E,E)-	2-Nonenal, (E)-	1-Nonanol	2-Penten-1-ol, (Z)-	1-Hexanol, 2-ethyl-	1-Butanol, 3-methyl-	1-Pentanol	1-Octen-3-ol	p-Cymenene	Benzaldehyde	Benzeneacetaldehyde	Acetophenone	Benzyl alcohol	Phenylethyl Alcohol	Phenol	Octanal	γ-Terpinene	Linalool	α-Terpineol	3-Hexen-1-ol, acetate, (Z)-	Octanoic acid, ethyl ester	Decanoic acid, ethyl ester	Benzoic acid, ethyl ester	Methyl salicylate	5-Hepten-2-one, 6-methyl-	(Z)-β-damascenone	(E)-β-Damascenone	Geranylacetone
2020CS-RF	15.87±2.62	7.63±0.95	0.50±0.06	85.65±13.60	2.47±0.27	0.12±0.02	0.09±0.01	0.35±0.06	64.11±7.57	13.27±1.52	0.23±0.04	0.46±0.02	0.26±0.01	0.16±0.02	0.30±0.03	0.81±0.09	1.08±0.15	60.12±8.19	24.10±4.36	1.04±0.20	0.42±0.05	0.29±0.03	0.19±0.02	0.31±0.01	0.06±0.01	0.01±0.00	0.13±0.00	0.00±0.00	1.60±0.16	0.15±0.02	0.04±0.00	0.07±0.00	0.08±0.01
2020CS-CK	16.53±2.10	13.31±0.47	0.33±0.05	76.99±15.74	1.25±0.15	0.12±0.01	0.07±0.01	0.30±0.03	33.08±2.67	10.47±0.37	0.24±0.04	0.38±0.07	0.27±0.02	0.11±0.02	0.24±0.02	0.54±0.04	0.70±0.02	47.60±7.32	24.68±2.29	0.79±0.02	0.27±0.03	0.29±0.05	0.15±0.02	0.33±0.02	0.06±0.01	0.01±0.00	0.03±0.00	0.00±0.00	1.11±0.07	0.10±0.02	0.02±0.00	0.01±0.00	0.05±0.01
2020CF-RF	10.34±0.61	3.22±0.69	0.42±0.03	48.98±5.38	1.38±0.10	0.08±0.01	0.07±0.00	0.24±0.02	193.76±8.69	13.47±1.43	0.17±0.02	0.38±0.03	0.23±0.03	0.17±0.02	0.25±0.02	1.33±0.07	0.80±0.06	31.77±2.55	14.18±1.38	0.80±0.13	0.34±0.05	0.21±0.00	0.12±0.00	0.11±0.01	0.06±0.00	0.01±0.00	0.03±0.01	0.00±0.00	2.66±0.38	0.11±0.01	0.03±0.00	0.02±0.00	0.07±0.01
2020CF-CK	11.24±1.38	3.10±0.08	0.48±0.06	59.12±6.02	0.90±0.03	0.11±0.01	0.09±0.02	0.28±0.03	227.78±7.65	12.43±1.09	0.20±0.02	0.43±0.05	0.20±0.02	0.12±0.02	0.19±0.03	1.56±0.06	0.95±0.06	26.42±0.93	12.82±0.50	0.77±0.10	0.38±0.06	0.20±0.04	0.06±0.00	0.10±0.00	0.06±0.01	0.01±0.00	0.02±0.00	0.00±0.00	0.79±0.08	0.16±0.01	0.03±0.00	0.02±0.00	0.06±0.01
2020MSL-RF	9.68±2.28	2.17±0.22	0.37±0.06	9.28±1.11	0.03±0.01	0.06±0.00	0.03±0.00	0.03±0.00	19.35±0.41	8.42±0.99	0.11±0.01	0.28±0.02	0.11±0.01	0.15±0.01	0.35±0.07	0.11±0.01	0.76±0.17	29.70±2.36	7.75±0.81	0.82±0.11	0.26±0.02	0.17±0.01	0.06±0.01	0.17±0.03	0.05±0.00	0.01±0.00	0.04±0.00	0.00±0.00	0.03±0.00	0.18±0.02	0.01±0.00	0.01±0.00	0.09±0.01
2020MSL-CK	11.47±0.58	2.63±0.32	0.36±0.04	39.02±4.49	0.38±0.04	0.12±0.01	0.07±0.01	0.17±0.01	50.57±6.24	8.60±1.46	0.16±0.01	0.25±0.01	0.14±0.01	0.14±0.02	0.20±0.04	0.67±0.15	0.93±0.19	36.99±3.17	9.37±0.59	0.78±0.13	0.26±0.03	0.17±0.01	0.03±0.00	0.11±0.02	0.05±0.00	0.01±0.00	0.10±0.01	0.00±0.00	0.02±0.00	0.11±0.01	0.02±0.00	0.02±0.00	0.04±0.00
2021CS-RF	25.45±2.43	8.90±0.40	0.50±0.05	199.87±27.39	2.87±0.30	0.22±0.03	0.19±0.00	0.53±0.04	96.33±17.58	19.93±1.49	0.26±0.01	0.39±0.04	0.40±0.03	0.27±0.03	0.38±0.04	0.53±0.02	1.28±0.08	106.18±12.35	57.26±4.35	1.46±0.12	1.08±0.21	0.51±0.09	0.29±0.04	1.59±0.07	0.13±0.02	0.01±0.00	0.03±0.00	0.00±0.00	3.90±0.66	0.22±0.01	0.04±0.00	0.03±0.00	0.12±0.02
2021CS-CK	25.33±3.18	11.35±1.24	0.43±0.01	213.09±20.80	1.51±0.14	0.24±0.02	0.07±0.01	0.69±0.09	85.74±6.26	19.05±1.97	0.52±0.07	0.67±0.03	0.54±0.03	0.22±0.01	0.50±0.03	0.90±0.05	1.19±0.04	114.64±7.87	62.91±7.27	1.04±0.05	0.43±0.02	0.46±0.06	0.16±0.02	0.95±0.09	0.10±0.01	0.01±0.00	0.02±0.00	0.00±0.00	3.12±0.34	0.17±0.02	0.04±0.01	0.03±0.00	0.09±0.00
2021CF-RF	14.35±1.59	3.95±0.56	0.42±0.03	116.42±3.22	1.84±0.02	0.17±0.01	0.16±0.01	0.62±0.06	235.92±30.53	14.17±1.51	0.37±0.04	0.67±0.06	0.31±0.05	0.15±0.02	0.25±0.05	0.74±0.08	1.05±0.03	36.55±4.05	13.22±2.11	0.95±0.19	0.63±0.11	0.26±0.02	0.12±0.00	0.15±0.03	0.08±0.01	0.01±0.00	0.03±0.00	0.00±0.00	12.91±1.09	0.33±0.04	0.05±0.00	0.03±0.00	0.14±0.02
2021CF-CK	16.28±1.50	3.21±0.44	0.57±0.03	212.89±16.13	1.47±0.16	0.30±0.04	0.07±0.01	0.55±0.04	171.00±26.89	11.75±1.54	0.51±0.03	0.42±0.06	0.46±0.05	0.25±0.02	0.38±0.04	1.25±0.16	1.27±0.03	45.22±4.48	26.88±2.53	1.37±0.21	0.64±0.06	0.23±0.05	0.11±0.01	0.12±0.02	0.08±0.00	0.01±0.00	0.02±0.00	0.00±0.00	7.60±0.37	0.17±0.02	0.03±0.00	0.02±0.00	0.07±0.01
2021MSL-RF	16.39±2.19	5.16±0.11	0.27±0.01	176.36±13.42	1.62±0.25	0.21±0.01	0.11±0.01	0.54±0.06	55.79±6.46	10.20±1.05	0.25±0.02	0.59±0.08	0.37±0.06	0.19±0.02	0.35±0.03	0.80±0.09	1.09±0.05	70.78±6.70	30.19±0.94	1.09±0.08	0.41±0.03	0.20±0.02	0.08±0.01	0.34±0.04	0.07±0.01	0.01±0.00	0.03±0.01	0.00±0.00	1.52±0.22	0.12±0.01	0.02±0.00	0.02±0.00	0.06±0.01
2021MSL-CK	12.85±1.75	5.01±0.80	0.36±0.04	269.82±34.73	1.57±0.34	0.33±0.07	0.10±0.02	0.40±0.06	147.76±14.97	12.63±0.99	0.22±0.01	0.70±0.07	0.34±0.02	0.17±0.03	0.45±0.05	1.04±0.16	1.28±0.04	90.37±1.41	37.20±4.76	1.55±0.16	0.47±0.05	0.14±0.01	0.08±0.01	0.29±0.03	0.08±0.00	0.01±0.00	0.04±0.00	0.00±0.00	0.61±0.05	0.14±0.02	0.04±0.00	0.03±0.00	0.10±0.02
Variable
Year	**	**	ns	**	**	**	**	**	**	**	**	**	**	**	**	ns	**	**	**	**	**	**	**	**	**	**	**	**	**	**	**	ns	**
Cultivar	**	**	**	**	**	ns	**	**	**	**	**	ns	**	*	**	**	ns	**	**	ns	**	**	**	**	**	**	**	**	**	**	**	**	*
Treatment	ns	**	ns	**	**	**	**	ns	ns	ns	**	ns	**	*	ns	**	ns	*	**	ns	**	ns	**	**	ns	**	**	**	**	**	ns	**	**
Values are reported as the means ± SDs of three biological replicates. Three-way ANOVA tests for significance (ns represents not significant, *p < 0.05, **p < 0.01).
